# Supplementary material for: Electrocardiographic Characteristics and Their Correlation with Echocardiographic Alterations in Fabry Disease
Source: J Cardiovasc Dev Dis. 2022 Jan 3;9(1):11. doi: 10.3390/jcdd9010011 (PMC8777656; doi:10.3390/jcdd9010011)
Supplement: Supplementary file 1 [file jcdd-09-00011-s001.zip]

Archive with 1 entries (1 files):
- jcdd-1491926-supplementary.pdf
